# Supplementary material for: Relationship between feed efficiency indexes and thermography, blood, and ruminal parameters in pre-weaning dairy heifers
Source: PLoS One. 2020 Jul 15;15(7):e0236118. doi: 10.1371/journal.pone.0236118 (PMC7363088; doi:10.1371/journal.pone.0236118)
Supplement: S1 Database — (XLSX) [file pone.0236118.s001.xlsx]

## Sheet: RFI Blood and rumen metabolites
animal	control number	birth weight (kg)	total plasmatic protein after birth (g/dL)	age (days)	RFI	Group	Acet_%VFA	Prop_%VFA	Butyrate_%VFA	Total VFA (µmol/mL)	BHB (µg/L)	insulin (pmol_l)	pH	Urea (mg/dL)	N-NH3 (%)	Glucose (mg/dL)
1	7300	21.45	7.7	14	-0.085	high	0.714943	0.285057	0	17.4	0.41	.	7.61	14.83	.	122.5
1	7300	21.45	7.7	28	-0.085	high	1	0	0	10.01	0.49	1.68	7.36	19.63	.	151.54
1	7300	21.45	7.7	42	-0.085	high	0.666931	0.270635	0.0624339	37.8	0.31	2.16	7.44	14.05	12.6	137.68
1	7300	21.45	7.7	56	-0.085	high	0.515856	0.406774	0.0773701	60.23	0.24	3.06	5.92	24.32	7.7	131.51
1	7300	21.45	7.7	70	-0.085	high	0.515403	0.416463	0.0681337	61.35	0.25	2.04	4.86	26.18	11.2	188.42
2	7301	23.8	5.7	14	-0.057	high	1	0	0	16.69	0.37	.	7.19	.	14	152.37
2	7301	23.8	5.7	28	-0.057	high	1	0	0	10.5	0.36	1.92	7.13	17.8	.	122.5
2	7301	23.8	5.7	42	-0.057	high	0.815198	0.184802	0	32.9	0.41	2.64	7.04	22.63	17.5	104.97
2	7301	23.8	5.7	56	-0.057	high	0.586027	0.341117	0.0728563	53.53	0.36	1.68	6.45	18.53	12.6	117.49
2	7301	23.8	5.7	70	-0.057	high	0.49845	0.412631	0.088919	51.62	0.46	1.98	5.02	21.44	11.9	122.83
5	7304	21.1	6.8	14	-0.085	high	1	0	0	6.11	0.34	.	6.08	14.13	11.9	150.87
5	7304	21.1	6.8	28	-0.085	high	0.666082	0.149708	0.184211	34.2	0.54	1.86	5.38	13.32	14	134.85
5	7304	21.1	6.8	42	-0.085	high	0.858821	0.141179	0	39.17	0.42	1.5	6.19	17.19	.	164.05
5	7304	21.1	6.8	56	-0.085	high	.	.	.	.	1.34	1.5	6.49	16.11	.	101.47
5	7304	21.1	6.8	70	-0.085	high	0.551734	0.448266	0	35.18	1.15	3.3	6.35	19.19	18.9	112.98
10	7307	31.8	6.8	14	-0.06	high	1	0	0	5.5	0.43	.	7.21	16.5	17.5	145.86
10	7307	31.8	6.8	28	-0.06	high	1	0	0	7.75	0.31	2.22	7.34	20.17	16.8	129.51
10	7307	31.8	6.8	42	-0.06	high	1	0	0	12.08	0.16	2.76	7.41	20.11	18.2	202.44
10	7307	31.8	6.8	56	-0.06	high	1	0	0	11.14	1.08	2.16	6.86	18.38	14	125.33
10	7307	31.8	6.8	70	-0.06	high	0.608288	0.331524	0.0601875	40.54	0.71	2.16	6.44	14.62	13.3	134.01
11	7306	22.7	6.3	14	-0.036	high	1	0	0	8.37	0.36	.	6.8	12.67	18.9	162.22
11	7306	22.7	6.3	28	-0.036	high	0.670727	0.233515	0.0957581	23.81	0.32	3	7.07	15.88	20.3	135.41
11	7306	22.7	6.3	42	-0.036	high	0.800111	0.199889	0	53.83	0.33	.	5.61	17.85	10.5	121.88
11	7306	22.7	6.3	56	-0.036	high	0.582623	0.339017	0.0783597	49.26	0.98	1.68	6.5	16.32	12.6	161.82
11	7306	22.7	6.3	70	-0.036	high	0.520507	0.420946	0.0585473	63.88	0.75	2.16	5.87	15.52	8.4	127.82
14	7313	23.7	7.1	14	0.031	low	1	0	0	8.25	0.34	.	6.32	26	21.7	140.86
14	7313	23.7	7.1	28	0.031	low	0.739732	0.260268	0	22.4	0.4	1.74	6.78	20.48	18.9	129.31
14	7313	23.7	7.1	42	0.031	low	0.72951	0.224934	0.0455562	49.17	0.57	2.64	6.48	21.85	15.4	143.66
14	7313	23.7	7.1	56	0.031	low	0.593284	0.406716	0	61.05	.	.	.	.	.	138.71
14	7313	23.7	7.1	70	0.031	low	0.525185	0.422667	0.0521481	67.5	1.01	2.16	6.35	14.4	10.5	157.03
19	7320	25.3	6.9	14	0.023	low	1	0	0	8.48	0.32	.	7.16	25.3	19.6	171.55
19	7320	25.3	6.9	28	0.023	low	0.696069	0.227288	0.0766435	30.27	0.34	5.46	6.4	28.38	18.9	155.55
19	7320	25.3	6.9	42	0.023	low	0.707257	0.24062	0.0521231	44.51	0.54	2.76	6.5	24.74	15.4	140.36
19	7320	25.3	6.9	56	0.023	low	0.541372	0.400857	0.0577712	53.66	0.83	.	5.96	22.85	8.4	135.41
19	7320	25.3	6.9	70	0.023	low	0.602652	0.280943	0.116405	20.36	0.42	2.88	7.63	17.75	11.9	168.25
20	7322	22.5	6.5	14	-0.038	high	.	.	.	.	0.41	.	7.32	18.45	.	158.35
20	7322	22.5	6.5	28	-0.038	high	0.679201	0.320799	0	17.02	0.34	2.16	5.74	19.38	23.8	174.19
20	7322	22.5	6.5	42	-0.038	high	0.542509	0.383654	0.0738365	60.81	0.65	1.92	5.96	25.69	9.8	145.31
20	7322	22.5	6.5	56	-0.038	high	0.537971	0.419333	0.0426961	87.83	0.34	4.38	5.36	17.72	10.5	78.66
20	7322	22.5	6.5	70	-0.038	high	0.539099	0.309355	0.151546	49.49	0.44	3.6	6.33	23.65	15.4	.
21	7321	25.8	7.2	14	-0.058	high	0.71837	0.165297	0.116333	30.43	0.37	.	6.25	15.8	.	80.94
21	7321	25.8	7.2	28	-0.058	high	1	0	0	6.52	0.31	4.68	6.06	18.29	.	81.27
21	7321	25.8	7.2	42	-0.058	high	0.797921	0.202079	0	67.35	0.8	3	5.38	20.17	19.6	84.2
21	7321	25.8	7.2	56	-0.058	high	0.599648	0.334994	0.0653576	34.12	0.15	3.3	6.36	12.59	14	86.97
21	7321	25.8	7.2	70	-0.058	high	0.494674	0.409121	0.0962051	30.04	0.74	2.76	6.66	21.39	20.3	87.95
29	7323	26.9	7.1	14	-0.024	high	1	0	0	7.95	0.41	.	.	22.71	14	80.46
29	7323	26.9	7.1	28	-0.024	high	1	0	0	8.87	0.37	1.86	7.2	19.33	17.5	.
29	7323	26.9	7.1	42	-0.024	high	0.676822	0.218339	0.104839	33.48	0.48	1.56	.	24.59	.	.
29	7323	26.9	7.1	56	-0.024	high	0.61476	0.328615	0.0566257	43.09	0.41	3.84	6.75	21.78	15.4	98.05
29	7323	26.9	7.1	70	-0.024	high	.	.	.	.	.	.	.	.	.	106.68
30	7324	29.9	8.2	14	0.08	low	1	0	0	13.97	0.51	.	6.73	18.28	12.6	88.6
30	7324	29.9	8.2	28	0.08	low	1	0	0	18.66	0.46	3.18	6.32	17.29	22.4	103.91
30	7324	29.9	8.2	42	0.08	low	0.633159	0.264433	0.102408	68.94	0.31	2.64	6.43	31.11	14	69.38
30	7324	29.9	8.2	56	0.08	low	0.513707	0.433611	0.0526818	41.95	0.47	5.46	6	15.07	10.5	89.09
30	7324	29.9	8.2	70	0.08	low	0.526986	0.391939	0.0810748	43.17	0.48	2.82	6.7	18.74	17.5	85.67
32	7328	21.4	7.3	14	0.039	low	1	0	0	12.32	1	.	6.65	18.39	30.1	97.07
32	7328	21.4	7.3	28	0.039	low	0.765756	0.234244	0	19.04	0.25	1.98	7.34	21.89	13.3	102.28
32	7328	21.4	7.3	42	0.039	low	0.610482	0.330737	0.0587819	42.36	0.46	2.04	5.76	17.9	6.3	87.3
32	7328	21.4	7.3	56	0.039	low	0.496466	0.427674	0.0758599	63.67	1.15	2.16	7.66	18.85	8.4	78.83
32	7328	21.4	7.3	70	0.039	low	0.516356	0.405515	0.0781292	36.99	0.46	1.92	5.5	20.12	7.7	102.77
35	7330	21.9	7	14	0.08	low	1	0	0	7.76	0.39	.	6.77	31.3	22.4	129.15
35	7330	21.9	7	28	0.08	low	0.672626	0.229888	0.097486	35.8	0.43	1.8	6.39	27.44	15.4	139.88
35	7330	21.9	7	42	0.08	low	0.695526	0.269658	0.034816	75.54	0.67	1.74	6.48	33.8	6.3	.
35	7330	21.9	7	56	0.08	low	0.586703	0.354005	0.0592924	51.44	0.41	.	6.4	24.77	12.6	109.12
35	7330	21.9	7	70	0.08	low	0.550134	0.393336	0.0565293	63.33	0.61	3.06	5.86	25.81	7.7	110.1
36	7331	21.7	6.1	14	0.052	low	0.684037	0.230826	0.0851376	27.25	0.94	.	5.78	.	19.6	134.04
36	7331	21.7	6.1	28	0.052	low	0.6308	0.275222	0.0939783	50.65	0.44	.	6.07	25.08	31.5	127.2
36	7331	21.7	6.1	42	0.052	low	0.728112	0.240738	0.0311499	78.01	0.2	2.94	5.78	20.17	.	87.79
36	7331	21.7	6.1	56	0.052	low	0.542565	0.408736	0.0486989	53.8	0.17	6.3	6.37	18.85	14	142.18
36	7331	21.7	6.1	70	0.052	low	0.576574	0.356263	0.0671624	43.03	0.63	4.26	6.03	16.26	7.7	111.73
37	7332	27.9	6.2	14	0.025	low	1	0	0	7.71	0.36	.	7.11	.	15.4	118.4
37	7332	27.9	6.2	28	0.025	low	0.589693	0.283431	0.126875	30.66	0.86	1.92	5.36	15.51	17.5	138.6
37	7332	27.9	6.2	42	0.025	low	0.554318	0.344185	0.101497	57.44	0.38	1.68	5.31	19.85	21	127.69
37	7332	27.9	6.2	56	0.025	low	0.529901	0.395587	0.0745113	51.67	0.7	3.12	6.1	18.96	13.3	126.55
37	7332	27.9	6.2	70	0.025	low	0.540897	0.375186	0.0839176	47.07	0.54	1.68	6.71	19.79	17.5	144.14
38	7334	28.2	7.2	14	0.093	low	0.681481	0.20934	0.109179	31.05	0.46	.	5.98	16.93	31.5	111.24
38	7334	28.2	7.2	28	0.093	low	0.670466	0.329534	0	50.89	0.91	2.1	5.74	16.77	14.7	89.44
38	7334	28.2	7.2	42	0.093	low	0.567143	0.381184	0.0516727	63.67	0.51	1.8	5.51	33.9	14	110.89
38	7334	28.2	7.2	56	0.093	low	0.58277	0.35473	0.0625	53.28	0.93	1.38	6.41	19.92	14	97.69
38	7334	28.2	7.2	70	0.093	low	0.5045	0.430702	0.0647981	38.89	0.94	2.1	6.95	28.57	15.4	124.28
39	7333	24.6	7.2	14	0.035	low	1	0	0	10.13	0.41	.	7.23	22.23	.	167.99
39	7333	24.6	7.2	28	0.035	low	0.583159	0.363953	0.052888	57.48	0.25	3.42	5.5	17.13	17.5	140.26
39	7333	24.6	7.2	42	0.035	low	0.691229	0.231953	0.0768183	73.42	0.82	1.62	5.3	18.43	11.9	106.44
39	7333	24.6	7.2	56	0.035	low	0.556224	0.367635	0.0761411	48.2	0.62	4.68	6.34	19.53	13.3	126.9
39	7333	24.6	7.2	70	0.035	low	0.535755	0.398436	0.0658088	61.39	0.93	1.86	6.08	21.06	8.4	114.85
40	7335	24.5	6.8	14	-0.028	high	1	0	0	7.27	0.32	.	7.13	11.8	17.5	.
40	7335	24.5	6.8	28	-0.028	high	1	0	0	12.4	0.38	4.98	6.81	17.34	22.4	127.06
40	7335	24.5	6.8	42	-0.028	high	0.654887	0.256288	0.0888252	31.41	0.92	1.86	7.04	23.17	11.9	103.14
40	7335	24.5	6.8	56	-0.028	high	0.538813	0.405251	0.0559361	52.56	0.99	1.86	6.72	13.5	9.1	151.98
40	7335	24.5	6.8	70	-0.028	high	0.560282	0.371328	0.0683905	65.36	0.48	1.86	5.88	16.7	10.5	140.43
41	7337	24.5	7.3	14	0.035	low	0.738478	0	0.261522	9.33	0.46	.	5.78	18.72	23.1	118.81
41	7337	24.5	7.3	28	0.035	low	0.71135	0.191455	0.097195	30.66	0.58	2.16	6.61	16.77	18.9	126.24
41	7337	24.5	7.3	42	0.035	low	0.608284	0.33744	0.054276	56.01	0.87	2.28	6.38	20.59	17.5	129.37
41	7337	24.5	7.3	56	0.035	low	.	.	.	.	.	3.18	6.24	16.76	12.6	127.23
41	7337	24.5	7.3	70	0.035	low	0.609934	0.321346	0.06872	56.17	0.67	1.56	6.57	23.43	10.5	147.69

## Sheet: RIG Blood and rumen metabolites
Animal	Control number	Birth weight	total plasmatic protein after birth (g/dL)	RIG	Group	Age (days)	Acet_%VFA	Prop_%VFA	Butyrate_%VFA	Total VFA (µmol/mL)	BHB (µg/L)	insulin (pmol_l)	pH	Urea (mg/dL)	N-NH3 (%)	Glucose (mg/dL)
1	7300	21.45	7.7	0.138	high	14	0.714943	0.285057	0	17.4	0.41	.	7.61	14.83	.	122.5
1	7300	21.45	7.7	0.138	high	28	1	0	0	10.01	0.49	1.68	7.36	19.63	.	134.01
1	7300	21.45	7.7	0.138	high	42	0.666931	0.270635	0.0624339	37.8	0.31	2.16	7.44	14.05	12.6	78.7
1	7300	21.45	7.7	0.138	high	56	0.515856	0.406774	0.0773701	60.23	0.24	3.06	5.92	24.32	7.7	87.3
1	7300	21.45	7.7	0.138	high	70	0.515403	0.416463	0.0681337	61.35	0.25	2.04	4.86	26.18	11.2	89.44
2	7301	23.8	5.7	0.102	high	14	1	0	0	16.69	0.37	.	7.19	29.84	14	151.54
2	7301	23.8	5.7	0.102	high	28	1	0	0	10.5	0.36	1.92	7.13	17.8	.	162.22
2	7301	23.8	5.7	0.102	high	42	0.815198	0.184802	0	32.9	0.41	2.64	7.04	22.63	17.5	.
2	7301	23.8	5.7	0.102	high	56	0.586027	0.341117	0.0728563	53.53	0.36	1.68	6.45	18.53	12.6	78.83
2	7301	23.8	5.7	0.102	high	70	0.49845	0.412631	0.088919	51.62	0.46	1.98	5.02	21.44	11.9	110.89
4	7303	25.5	8.4	-0.039	low	14	.	.	.	0	0.38	.	8.6	14.02	14.7	143.36
4	7303	25.5	8.4	-0.039	low	28	0.702247	0.1875	0.110253	28.48	0.54	2.16	6.39	13.21	18.9	148.87
4	7303	25.5	8.4	-0.039	low	42	0.688844	0.230656	0.0804999	54.41	0.3	2.4	5.83	19.91	27.3	73.6
4	7303	25.5	8.4	-0.039	low	56	.	.	.	0	0.69	3.6	6.97	29.96	.	90.39
4	7303	25.5	8.4	-0.039	low	70	0.516711	0.42959	0.0536988	44.88	0.42	1.8	6.04	19.08	8.4	118.81
5	7304	21.1	6.8	0.135	high	14	1	0	0	6.11	0.34	.	6.08	14.13	11.9	137.68
5	7304	21.1	6.8	0.135	high	28	0.666082	0.149708	0.184211	34.2	0.54	1.86	5.38	13.32	14	135.41
5	7304	21.1	6.8	0.135	high	42	0.858821	0.141179	0	39.17	0.42	1.5	6.19	17.19	49	80.9
5	7304	21.1	6.8	0.135	high	56	.	.	.	0	1.34	1.5	6.49	16.11	.	102.77
5	7304	21.1	6.8	0.135	high	70	0.551734	0.448266	0	35.18	1.15	3.3	6.35	19.19	18.9	97.69
8	7309	22.9	7.3	-0.077	low	14	0.613351	0.275683	0.110967	23.07	0.39	.	5.98	21.36	21.7	87.95
8	7309	22.9	7.3	-0.077	low	28	0.735982	0.172299	0.0917193	26.93	0.47	4.38	5.09	14.1	23.1	136.07
8	7309	22.9	7.3	-0.077	low	42	1	0	0	9.42	0.44	2.88	6.82	14.57	14.7	102.6
8	7309	22.9	7.3	-0.077	low	56	1	0	0	7.86	0.82	7.86	6.75	16.17	10.5	114.98
8	7309	22.9	7.3	-0.077	low	70	0.653401	0.346599	0	13.82	0.31	3.42	7.53	21.56	11.2	106.27
9	7308	31	7.8	-0.053	low	14	1	0	0	5.16	0.36	.	7.12	18.99	15.4	161.38
9	7308	31	7.8	-0.053	low	28	1	0	0	12.87	1	3.3	7.16	32.88	39.9	140.36
9	7308	31	7.8	-0.053	low	42	1	0	0	19.37	0.88	3.6	6.94	19.96	22.4	95.9
9	7308	31	7.8	-0.053	low	56	0.596213	0.346725	0.0570624	39.08	0.45	8.7	5.84	20.9	14.7	122.64
9	7308	31	7.8	-0.053	low	70	0.585539	0.348989	0.0654711	35.13	0.32	4.98	7.21	25.5	18.9	137.62
10	7307	31.8	6.8	0.052	high	14	1	0	0	5.5	0.43	.	7.21	16.5	17.5	131.51
10	7307	31.8	6.8	0.052	high	28	1	0	0	7.75	0.31	2.22	7.34	20.17	16.8	121.88
10	7307	31.8	6.8	0.052	high	42	1	0	0	12.08	0.16	2.76	7.41	20.11	18.2	81.3
10	7307	31.8	6.8	0.052	high	56	1	0	0	11.14	1.08	2.16	6.86	18.38	14	129.15
10	7307	31.8	6.8	0.052	high	70	0.608288	0.331524	0.0601875	40.54	0.71	2.16	6.44	14.62	13.3	124.28
11	7306	22.7	6.3	0.052	high	14	1	0	0	8.37	0.36	.	6.8	12.67	18.9	188.42
11	7306	22.7	6.3	0.052	high	28	0.670727	0.233515	0.0957581	23.81	0.32	3	7.07	15.88	20.3	161.82
11	7306	22.7	6.3	0.052	high	42	0.800111	0.199889	0	53.83	0.33	7.2	5.61	17.85	10.5	84.2
11	7306	22.7	6.3	0.052	high	56	0.582623	0.339017	0.0783597	49.26	0.98	1.68	6.5	16.32	12.6	139.88
11	7306	22.7	6.3	0.052	high	70	0.520507	0.420946	0.0585473	63.88	0.75	2.16	5.87	15.52	8.4	167.99
13	7312	30.8	7.9	0.059	high	14	1	0	0	6.6	0.43	.	6.97	13.15	19.6	202.94
13	7312	30.8	7.9	0.059	high	28	.	.	.	0	.	.	.	31.46	.	.
13	7312	30.8	7.9	0.059	high	42	0.664567	0.273491	0.0619423	57.15	0.57	2.22	6	19.96	15.4	89.1
13	7312	30.8	7.9	0.059	high	56	1	0	0	9.54	0.81	1.92	.	19.75	10.5	114.98
13	7312	30.8	7.9	0.059	high	70	0.540901	0.378676	0.0804228	43.52	0.36	2.4	6.15	19.02	11.2	102.97
14	7313	23.7	7.1	-0.065	low	14	1	0	0	8.25	0.34	.	6.32	26	21.7	152.37
14	7313	23.7	7.1	-0.065	low	28	0.739732	0.260268	0	22.4	0.4	1.74	6.78	20.48	18.9	127.82
14	7313	23.7	7.1	-0.065	low	42	0.72951	0.224934	0.0455562	49.17	0.57	2.64	6.48	21.85	15.4	87
14	7313	23.7	7.1	-0.065	low	56	0.593284	0.406716	0	61.05	.	.	.	.	.	.
14	7313	23.7	7.1	-0.065	low	70	0.525185	0.422667	0.0521481	67.5	1.01	2.16	6.35	14.4	10.5	140.26
15	7315	23	7.9	0.044	high	14	1	0	0	10.99	0.58	.	6.53	24.82	20.3	121
15	7315	23	7.9	0.044	high	28	0.763499	0.174946	0.0615551	37.04	0.53	1.74	6.36	24.25	20.3	118.75
15	7315	23	7.9	0.044	high	42	0.687296	0.267261	0.0454431	79.66	0.94	1.8	5.53	21.32	20.3	78.5
15	7315	23	7.9	0.044	high	56	.	.	.	0	0.46	1.38	5.95	22.57	17.5	117.75
15	7315	23	7.9	0.044	high	70	0.542312	0.389452	0.068236	33.56	0.58	2.4	6.82	22.85	18.9	101.98
16	7317	22.3	8.1	0.046	high	14	0.741239	0.258761	0	20.83	0.46	.	4.7	13.59	30.1	140.35
16	7317	22.3	8.1	0.046	high	28	0.660598	0.252276	0.0871261	30.76	0.48	1.56	6.49	26.97	21	130.13
16	7317	22.3	8.1	0.046	high	42	0.646341	0.283198	0.0704607	44.28	0.57	2.82	6.31	26.74	14.7	104.9
16	7317	22.3	8.1	0.046	high	56	0.560084	0.400612	0.0393041	62.08	1.19	2.16	5.89	21.16	11.2	142.83
16	7317	22.3	8.1	0.046	high	70	0.470231	0.390891	0.138878	75.75	0.64	2.58	5.34	18.23	11.9	103.63
20	7322	22.5	6.5	0.069	high	14	.	.	.	0	0.41	.	7.32	18.45	.	104.97
20	7322	22.5	6.5	0.069	high	28	0.679201	0.320799	0	17.02	0.34	2.16	5.74	19.38	23.8	129.31
20	7322	22.5	6.5	0.069	high	42	0.542509	0.383654	0.0738365	60.81	0.65	1.92	5.96	25.69	9.8	80.5
20	7322	22.5	6.5	0.069	high	56	0.537971	0.419333	0.0426961	87.83	0.34	4.38	5.36	17.72	10.5	110.1
20	7322	22.5	6.5	0.069	high	70	0.539099	0.309355	0.151546	49.49	0.44	3.6	6.33	23.65	15.4	126.9
21	7321	25.8	7.2	0.101	high	14	0.71837	0.165297	0.116333	30.43	0.37	.	6.25	15.8	40.6	117.49
21	7321	25.8	7.2	0.101	high	28	1	0	0	6.52	0.31	4.68	6.06	18.29	.	143.66
21	7321	25.8	7.2	0.101	high	42	0.797921	0.202079	0	67.35	0.8	3	5.38	20.17	19.6	.
21	7321	25.8	7.2	0.101	high	56	0.599648	0.334994	0.0653576	34.12	0.15	3.3	6.36	12.59	14	134.04
21	7321	25.8	7.2	0.101	high	70	0.494674	0.409121	0.0962051	30.04	0.74	2.76	6.66	21.39	20.3	114.85
30	7324	29.9	8.2	-0.135	low	14	1	0	0	13.97	0.51	.	6.73	18.28	12.6	150.87
30	7324	29.9	8.2	-0.135	low	28	1	0	0	18.66	0.46	3.18	6.32	17.29	22.4	157.03
30	7324	29.9	8.2	-0.135	low	42	0.633159	0.264433	0.102408	68.94	0.31	2.64	6.43	31.11	14	98
30	7324	29.9	8.2	-0.135	low	56	0.513707	0.433611	0.0526818	41.95	0.47	5.46	6	15.07	10.5	87.79
30	7324	29.9	8.2	-0.135	low	70	0.526986	0.391939	0.0810748	43.17	0.48	2.82	6.7	18.74	17.5	127.06
32	7328	21.4	7.3	-0.084	low	14	1	0	0	12.32	1	.	6.65	18.39	30.1	134.85
32	7328	21.4	7.3	-0.084	low	28	0.765756	0.234244	0	19.04	0.25	1.98	7.34	21.89	13.3	171.55
32	7328	21.4	7.3	-0.084	low	42	0.610482	0.330737	0.0587819	42.36	0.46	2.04	5.76	17.9	6.3	106.7
32	7328	21.4	7.3	-0.084	low	56	0.496466	0.427674	0.0758599	63.67	1.15	2.16	7.66	18.85	8.4	142.18
32	7328	21.4	7.3	-0.084	low	70	0.516356	0.405515	0.0781292	36.99	0.46	1.92	5.5	20.12	7.7	103.14
35	7330	21.9	7	-0.119	low	14	1	0	0	7.76	0.39	.	6.77	31.3	22.4	164.05
35	7330	21.9	7	-0.119	low	28	0.672626	0.229888	0.097486	35.8	0.43	1.8	6.39	27.44	15.4	155.55
35	7330	21.9	7	-0.119	low	42	0.695526	0.269658	0.034816	75.54	0.67	1.74	6.48	33.8	6.3	88.6
35	7330	21.9	7	-0.119	low	56	0.586703	0.354005	0.0592924	51.44	0.41	10.02	6.4	24.77	12.6	111.73
35	7330	21.9	7	-0.119	low	70	0.550134	0.393336	0.0565293	63.33	0.61	3.06	5.86	25.81	7.7	151.98
36	7331	21.7	6.1	-0.073	low	14	0.684037	0.230826	0.0851376	27.25	0.94	.	5.78	34.91	19.6	101.47
36	7331	21.7	6.1	-0.073	low	28	0.6308	0.275222	0.0939783	50.65	0.44	.	6.07	25.08	31.5	140.36
36	7331	21.7	6.1	-0.073	low	42	0.728112	0.240738	0.0311499	78.01	0.2	2.94	5.78	20.17	.	103.9
36	7331	21.7	6.1	-0.073	low	56	0.542565	0.408736	0.0486989	53.8	0.17	6.3	6.37	18.85	14	118.4
36	7331	21.7	6.1	-0.073	low	70	0.576574	0.356263	0.0671624	43.03	0.63	4.26	6.03	16.26	7.7	140.43
38	7334	28.2	7.2	-0.092	low	14	0.681481	0.20934	0.109179	31.05	0.46	.	5.98	16.93	31.5	145.86
38	7334	28.2	7.2	-0.092	low	28	0.670466	0.329534	0	50.89	0.91	2.1	5.74	16.77	14.7	168.25
38	7334	28.2	7.2	-0.092	low	42	0.567143	0.381184	0.0516727	63.67	0.51	1.8	5.51	33.9	14	89.1
38	7334	28.2	7.2	-0.092	low	56	0.58277	0.35473	0.0625	53.28	0.93	1.38	6.41	19.92	14	127.69
38	7334	28.2	7.2	-0.092	low	70	0.5045	0.430702	0.0647981	38.89	0.94	2.1	6.95	28.57	15.4	126.24
39	7333	24.6	7.2	-0.052	low	14	1	0	0	10.13	0.41	.	7.23	22.23	.	129.51
39	7333	24.6	7.2	-0.052	low	28	0.583159	0.363953	0.052888	57.48	0.25	3.42	5.5	17.13	17.5	158.35
39	7333	24.6	7.2	-0.052	low	42	0.691229	0.231953	0.0768183	73.42	0.82	1.62	5.3	18.43	11.9	85.7
39	7333	24.6	7.2	-0.052	low	56	0.556224	0.367635	0.0761411	48.2	0.62	4.68	6.34	19.53	13.3	126.55
39	7333	24.6	7.2	-0.052	low	70	0.535755	0.398436	0.0658088	61.39	0.93	1.86	6.08	21.06	8.4	129.37
41	7337	24.5	7.3	-0.057	low	14	0.738478	0	0.261522	9.33	0.46	.	5.78	18.72	23.1	125.33
41	7337	24.5	7.3	-0.057	low	28	0.71135	0.191455	0.097195	30.66	0.58	2.16	6.61	16.77	18.9	145.31
41	7337	24.5	7.3	-0.057	low	42	0.608284	0.33744	0.054276	56.01	0.87	2.28	6.38	20.59	17.5	102.3
41	7337	24.5	7.3	-0.057	low	56	.	.	.	0	.	3.18	6.24	16.76	12.6	111.24
41	7337	24.5	7.3	-0.057	low	70	0.609934	0.321346	0.06872	56.17	0.67	1.56	6.57	23.43	10.5	147.69

## Sheet: RFI Thermography
animal	control number	birth weight (kg)	total plasmatic protein after birth (g/dL)	age (days)	RFI	Group	Air temperature (ºC)	humidity (%)	THI	Rectal temperature (ºc)	Left eye (ºc)	Left jaw (ºc)	Muzzle (ºc)	Left rib (ºc)	Left flank (ºc)	anus (ºc)	vulva (ºc)	Left foot (ºc)
1	7300	21.45	55	7.7	-0.085	high	20.8	95.4	69.1456	37.9	35.6	32.3	26.3	33	29	37.5	36.2	31
2	7301	23.8	55	5.7	-0.057	high	17.8	100	64.04	38.5	36.8	34	23.8	34.4	32.3	39.1	37.5	27.1
5	7304	21.1	54	6.8	-0.085	high	19.7	100	67.46	38.6	36.7	30.2	19.6	30.9	28.2	36.8	36.6	24
10	7307	31.8	57	6.8	-0.06	high	20.8	95.4	69.1456	38.8	34.3	30.9	20.6	31.7	30.5	36.4	34.5	22.9
11	7306	22.7	56	6.3	-0.036	high	19.1	95.4	66.1638	38.5	36.7	33.6	26.1	33.6	34.3	37.1	36.8	25.5
20	7322	22.5	59	6.5	-0.038	high	13.8	100	56.84	38.1	36.2	33.1	21.6	32.9	27.5	37.9	37	24.3
21	7321	25.8	59	7.2	-0.058	high	13.8	100	56.84	38.1	35.7	33.7	21.6	29.3	29.3	38.6	37	26.9
29	7323	26.9	52	7.1	-0.024	high	13.8	100	56.84	37.8	36.8	32.8	22.6	32.8	31.7	37.5	36.3	26.6
40	7335	24.5	58	6.8	-0.028	high	14.2	100	57.56	38.2	37.3	33.2	23.3	35.4	34.5	38.6	33.9	29.5
14	7313	23.7	55	7.1	0.031	low	19.1	100	66.38	38.3	36.3	31	22.4	.	.	38.1	36.4	.
19	7320	25.3	59	6.9	0.023	low	19.1	89.4	65.8818	37.6	33.6	32.5	21.3	30.1	26.7	38.2	36.8	23.9
30	7324	29.9	54	8.2	0.08	low	15.2	100	59.36	37.4	36.3	32.6	19.4	33.5	33.9	37.9	36.7	20.1
32	7328	21.4	51	7.3	0.039	low	15.2	100	59.36	38.1	35.6	33.9	18.9	33	34.7	38.6	36	18.7
35	7330	21.9	50	7	0.08	low	15.2	100	59.36	38.6	35.7	33.3	20.4	34.1	32.4	38.4	36.7	18.6
36	7331	21.7	60	6.1	0.052	low	16.3	100	61.34	38.5	38	33.7	24.6	33.8	33.9	38.1	36.6	26.3
37	7332	27.9	59	6.2	0.025	low	14.2	100	57.56	38.6	36.8	33.7	24	33.7	33.2	37.6	36.8	27.7
38	7334	28.2	59	7.2	0.093	low	14.2	100	57.56	39.1	36.4	34	26.3	33.1	32.3	37.6	37.2	29.5
39	7333	24.6	59	7.2	0.035	low	14.2	100	57.56	38.2	36.9	34.1	23.8	33.5	33.3	38.8	36.6	28
41	7337	24.5	58	7.3	0.035	low	19.7	100	67.46	38.1	36.7	32	23.5	32.9	31.5	39.1	37.2	27.9

## Sheet: RIG Thermography
animal	control number	birth weight (kg)	total plasmatic protein after birth (g/dL)	age (days)	RIG	Group	Air temperature (ºC)	humidity (%)	THI	Rectal temperature (ºc)	Left eye (ºc)	Left jaw (ºc)	Muzzle (ºc)	Left rib (ºc)	Left flank (ºc)	anus (ºc)	vulva (ºc)	Left foot (ºc)
1	7300	21.45	55	7.7	0.138	high	20.8	95.4	69.1456	37.9	35.6	32.3	26.3	33	29	37.5	36.2	31
2	7301	23.8	55	5.7	0.102	high	17.8	100	64.04	38.5	36.8	34	23.8	34.4	32.3	39.1	37.5	27.1
4	7303	25.5	54	8.4	-0.039	low	14.2	100	57.56	39.4	36	29.8	20	35.6	29.9	37	36.6	20.9
5	7304	21.1	54	6.8	0.135	high	19.7	100	67.46	38.6	36.7	30.2	19.6	30.9	28.2	36.8	36.6	24
8	7309	22.9	56	7.3	-0.077	low	19.7	100	67.46	38.6	35.3	31.8	21.5	31.8	31.9	37.6	36.9	26.5
9	7308	31	56	7.8	-0.053	low	19.7	100	67.46	38.1	36.3	33.1	24.6	34.4	35.4	38.9	36.8	25.7
10	7307	31.8	57	6.8	0.052	high	20.8	95.4	69.1456	38.8	34.3	30.9	20.6	31.7	30.5	36.4	34.5	22.9
11	7306	22.7	56	6.3	0.052	high	19.1	95.4	66.1638	38.5	36.7	33.6	26.1	33.6	34.3	37.1	36.8	25.5
13	7312	30.8	56	7.9	0.059	high	19	95.4	65.9884	38.4	35.9	29	20.4	32.9	33.3	37.5	36	22
14	7313	23.7	55	7.1	-0.065	low	19.1	100	66.38	38.3	36.3	31	22.4	.	.	38.1	36.4	.
15	7315	23	54	7.9	0.044	high	19.1	99.4	66.3518	37.5	36.6	29.3	23.2	31.6	32.8	36.8	35	26.2
16	7317	22.3	54	8.1	0.046	high	17.7	100	63.86	38.2	35.3	30	22.6	30.4	31	36.5	35.8	23.1
20	7322	22.5	59	6.5	0.069	high	13.8	100	56.84	38.1	36.2	33.1	21.6	32.9	27.5	37.9	37	24.3
21	7321	25.8	59	7.2	0.101	high	13.8	100	56.84	38.1	35.7	33.7	21.6	29.3	29.3	38.6	37	26.9
30	7324	29.9	54	8.2	-0.135	low	15.2	100	59.36	37.4	36.3	32.6	19.4	33.5	33.9	37.9	36.7	20.1
32	7328	21.4	51	7.3	-0.084	low	15.2	100	59.36	38.1	35.6	33.9	18.9	33	34.7	38.6	36	18.7
35	7330	21.9	50	7	-0.119	low	15.2	100	59.36	38.6	35.7	33.3	20.4	34.1	32.4	38.4	36.7	18.6
36	7331	21.7	60	6.1	-0.073	low	16.3	100	61.34	38.5	38	33.7	24.6	33.8	33.9	38.1	36.6	26.3
38	7334	28.2	59	7.2	-0.092	low	14.2	100	57.56	39.1	36.4	34	26.3	33.1	32.3	37.6	37.2	29.5
39	7333	24.6	59	7.2	-0.052	low	14.2	100	57.56	38.2	36.9	34.1	23.8	33.5	33.3	38.8	36.6	28
41	7337	24.5	58	7.3	-0.057	low	19.7	100	67.46	38.1	36.7	32	23.5	32.9	31.5	39.1	37.2	27.9
